# Supplementary material for: Transcriptional Correlates of Disease Outcome in Anticoagulant-Treated Non-Human Primates Infected with Ebolavirus
Source: PLoS Negl Trop Dis. 2014 Jul 31;8(7):e3061. doi: 10.1371/journal.pntd.0003061 (PMC4117489; doi:10.1371/journal.pntd.0003061)
Supplement: Table S1 — This table lists the 20 genes from the minimal survival-associated gene set (as described in Materials and Methods ). The table lists the Gene Symbol, Gene Entrez ID, a brief description of the gene name, and a short list of gene functions as described by the Gene Ontology “function” category. (XLS) [file pntd.0003061.s002.xls]

## Sheet: Sheet1
Gene Symbol	GeneID	Description	Function (based on Gene Ontology)
AC009283	N/A	Homo sapiens chromosome 17, clone RP11-390P24, complete sequence	N/A
ACCN1; ASIC2	40	acid-sensing (proton-gated) ion channel 2	ion gated channel activity; ligand-gated sodium channel activity; protein binding; voltage-gated sodium channel activity
CEBPE	1053	CCAAT/enhancer binding protein (C/EBP), epsilon	protein heterodimerization activity; protein homodimerization activity; sequence-specific DNA binding; sequence-specific DNA binding transcription factor activity
CLDN3	1365	claudin 3	identical protein binding; structural molecule activity; transmembrane signaling receptor activity
CRHR2	1395	corticotropin releasing hormone receptor 2	corticotrophin-releasing factor receptor activity; hormone activity; protein-binding
FAM63A	55793	family with sequence similarity 63, member A	N/A
HMP19	51617	HMP19 protein	clathrin light chain binding
IL2RA	3559	interleukin 2 receptor, alpha	drug binding; interleukin-2 binding; interleukin-2 receptor activity
ILF2	3608	interleukin enhancer binding factor 2	ATP binding; DNA binding; double-stranded RNA binding; poly(A) RNA binding; protein binding; transferase activity
ILF3	3609	interleukin enhancer binding factor 3, 90kDa	DNA binding; RNA binding; double-stranded RNA binding; poly(A) RNA binding; protein binding
LOC100289371	100289371	Mitochondrially Encoded Cytochrome C Oxidase III Pseudogene	N/A
LOC440871	440871	similar to Hcg2043206	N/A
LTF	4057	lactotransferrin	DNA binding; ferric iron binding; heparin binding; iron ion binding; protein binding; protein serine/threonine kinase activator activity; serine-type endopeptidase activity
MIR122	406906	microRNA 122	N/A
NDUFA12	55967	NADH dehydrogenase (ubiquinone) 1 alpha subcomplex, 12	NADH dehydrogenase (ubiquinone) activity; electron carrier activity
PSMA1	5682	proteasome (prosome, macropain) subunit, alpha type, 1	RNA binding; protein binding; threonine-type endopeptidase activity
RCHY1	25898	ring finger and CHY zinc finger domain containing 1, E3 ubiquitin protein ligase	p53 binding; protein binding; protein homodimerization activity; receptor binding; ubiquitin-protein ligase activity; zinc ion binding
RUVBL2	10856	RuvB-like AAA ATPase 2	ATP binding; ATP-dependent 5'-3' DNA helicase activity; ATP-dependent DNA helicase activity; contributes_to ATPase activity; DNA helicase activity; RNA polymerase II core promoter sequence-specific DNA binding; RNA polymerase II distal enhancer sequence-specific DNA binding; chromatin DNA binding; damaged DNA binding; identical protein binding; identical protein binding; protein binding; unfolded…
SLC38A5	92745	solute carrier family 38, member 5	glycine transmembrane transporter activity
SLC9A7	84679	solute carrier family 9, subfamily A (NHE7, cation proton antiporter 7), member 7	potassium:hydrogen antiporter activity; protein binding; protein homodimerization activity; sodium:hydrogen antiporter activity
